# Supplementary material for: Informational Masking in Aging and Brain-lesioned Individuals
Source: J Assoc Res Otolaryngol. 2022 Dec 5;24(1):67–79. doi: 10.1007/s10162-022-00877-9 (PMC9971540; doi:10.1007/s10162-022-00877-9)
Supplement: Supplementary file 1 — Supplementary file1 (XLSX 18 KB) [file 10162_2022_877_MOESM1_ESM.xlsx]

## Sheet: Sheet1
Participant # (Lesion)	Age	Gender	Research Site	Left Ear Audiogram (kHz)				Right Ear Audiogram (kHz)				L RMR (degrees)	R RMR (degrees)	ITD threshold (ms)	Brain Lesion Area	Lesion Volume (ML)	Stroke Aphasia Type	Parietal Damage	IPS Damage	Frontal Damage
				0.5	1	2	4	0.5	1	2	4
L1	40	F	MCW	15	10	0	15	15	10	0	0	-42	37	56	L temporal, parietal	85388	Broca	Y	N	N
L2	49	F	MCW	5	5	5	5	5	5	5	0	-75	28	23	L temporal	38776	Transcortical sensory	N	N	N
L3	49	F	MCW	5	5	5	0	20	5	0	0	-63	40	36	L thalamus, basal ganglia	5315	Anomic	N	N	N
L4	75	F	MCW	NA	NA	NA	NA	NA	NA	NA	NA	-10	20	65	L frontal, basal ganglia	25228	Anomic	N	N	Y
L5	58	M	MCW	20	25	20	15	25	25	15	5	-20	20	62	L temporal	2308	Conduction	N	N	N
L6	46	F	MCW	15	20	15	15	25	30	35	30	-82	57	35	L frontal, parietal	23800	Broca's	Y	N	Y
L7	75	F	MCW	25	20	25	25	20	15	25	20	-47	33	76	L occipital	64348	Anomic	N	N	N
L8	50	M	MCW	5	15	15	15	10	30	15	5	-50	18	49	L frontal, parietal	28484	Transcortical motor	Y	N	Y
L9	64	M	MCW	10	0	5	5	10	0	15	15	-25	8	21	L frontal, temporal	96732	Broca's	N	N	Y
L10	46	F	MCW	25	25	20	35	30	30	15	35	-38	15	75	L temporal, occipital	86122	Conduction	N	N	N
L11	65	M	MCW	15	5	5	15	15	5	15	5	-47	23	64	L basal ganglia, claustrum	10220	Anomic	N	N	N
L12	57	F	ASU	10	5	0	5	10	5	5	5	-78	83	51	L parietal, R parietal	57741	None	Y	N	N
L13	72	F	ASU	15	10	15	35	15	10	20	50	-61	75	103	L frontal, temporal, insula	74309	Anomic	N	N	Y
L14	45	F	ASU	10	0	10	20	15	20	25	30	-83	80	862	L frontal, temporal, parietal, occipital	248386	Broca's	Y	Y	Y
L15	47	F	ASU	20	10	10	10	20	15	20	15	-58	47	44	L frontal	371	None	N	N	Y
L16	65	F	ASU	25	20	20	25	30	25	25	20	-24	30	32	L cerebellum	28192	None	N	N	N
L17	73	M	ASU	30	15	20	75	20	15	40	>90	-85	53	885	R frontal, temporal, parietal	32721	None	Y	Y	Y
L18	70	M	ASU	20	20	20	30	30	20	15	25	-40	33	643	L insula	24728	None	N	N	N
L19	54	M	ASU	35	30	15	25	40	35	20	20	-68	35	25	L brainstem	NA	None	N	N	N
L20	34	F	ASU	0	0	-10	-10	10	10	-5	-10	-52	43	66	L temporal, parietal, occipital	240055	None	Y	Y	N
L21	56	M	ASU	15	15	25	40	15	25	25	50	-83	85	885	L parietal	55087	Broca's	Y	N	N
L22	40	F	ASU	25	20	20	20	30	40	45	40	-62	30	128	L frontal, parietal, basal ganglia	51332	Broca's	Y	N	Y
L23	29	M	ASU	10	5	0	5	5	5	10	0	-83	75	183	L frontal, temporal, parietal	49297	Anomic	Y	N	Y
L24	57	M	ASU	5	10	35	30	5	15	40	45	-85	73	840	L frontal, temporal, parietal	336240	Global	Y	Y	Y
L25	59	F	ASU	20	10	10	15	20	10	0	5	-17	68	885	L temporal, parietal, occipital	46485	Anomic	Y	Y	N
L26	41	F	ASU	30	5	0	0	5	10	10	0	-62	50	495	L frontal	36250	Broca's	N	N	Y
L27	57	M	ASU	25	20	10	30	15	20	15	15	-58	45	507	L frontal, parietal, insula	46230	Broca's	Y	N	Y
L28	66	F	ASU	20	15	10	35	15	10	15	15	-68	32	780	L frontal, basal ganglia	18710	Anomic	N	N	Y
L29	54	F	ASU	30	20	10	15	35	15	5	5	-77	82	885	L parietal, R frontal	52550	Broca's	Y	N	Y
L30	59	F	ASU	30	30	40	65	30	30	30	50	-80	52	141	L temporal, parietal	31991	Anomic	Y	N	N
L31	57	F	ASU	15	35	20	5	20	45	25	10	-78	47	103	L parietal	60015	None	Y	N	N
L32	65	M	ASU	5	10	10	25	10	10	10	10	-32	13	237	R cerebellum	26898	None	N	N	N
L33	61	M	ASU	5	5	5	10	10	10	5	20	-52	71	238	L parietal	96011	Conduction	Y	N	N
L34	61	M	USC	pass	pass	pass	pass	pass	pass	pass	pass	-75	53	796	L frontal, temporal, parietal	96789	Anomic	Y	N	Y
L35	76	M	USC	pass	pass	pass	pass	pass	pass	pass	pass	-40	82	885	L frontal, insula	118347	Conduction	N	N	Y
L36	72	M	USC	pass	pass	pass	pass	pass	pass	fail	pass	-83	78	783	L frontal, parietal, insula	234610	Broca's	Y	Y	Y
L37	64	M	USC	pass	pass	pass	pass	pass	pass	pass	pass	-50	7	183	L temporal, parietal, insula	148867	Wernickes	Y	N	N
L38	61	M	USC	pass	pass	pass	pass	pass	pass	pass	pass	-83	80	77	L temporal, parietal, insula	220174	Transcortical Sensory	Y	Y	N
L39	29	F	USC	pass	pass	pass	pass	pass	pass	pass	pass	-25	22	55	L temporal, parietal, insula	210438	Conduction	Y	Y	N
L40	69	M	USC	pass	pass	pass	pass	pass	pass	pass	pass	-47	37	762	L temporal, parietal	114423	Conduction	Y	N	N
L41	54	M	USC	pass	pass	pass	fail	pass	pass	pass	fail	-55	25	885	L temporal, insula	106885	Global	N	N	N
L42	76	M	USC	pass	pass	pass	pass	pass	pass	pass	pass	-82	67	294	L frontal, parietal	34274	Broca's	Y	N	Y
L43	51	M	USC	pass	pass	pass	pass	pass	pass	pass	pass	-83	77	39	L temporal, parietal	64469	Conduction	Y	N	N
L44	76	M	USC	NA	NA	NA	NA	NA	NA	NA	NA	-17	15	28	L parietal, occipital	35111	Anomic	Y	N	Y
L45	44	M	USC	pass	pass	pass	pass	pass	pass	pass	pass	-77	83	47	L frontal, insula	52395	Broca's	N	N	Y
L46	72	M	USC	NA	NA	NA	NA	NA	NA	NA	NA	-83	83	806	L frontal, parietal	160692	Broca's	Y	N	Y
L47	56	M	USC	pass	pass	pass	pass	pass	pass	pass	pass	-28	25	47	L temporal, insula	302934	Broca's	N	N	N
L48	59	M	USC	pass	pass	pass	pass	pass	pass	pass	pass	-33	13	38	L frontal, basal ganglia	206358	Anomic	N	N	Y
L49	56	M	USC	pass	pass	pass	pass	pass	pass	pass	pass	-78	73	58	L temporal	65991	Conduction	N	N	N
L50	67	M	USC	pass	pass	pass	pass	pass	pass	pass	pass	-25	23	463	L frontal, temporal, insula, basal ganglia	99244	Broca's	N	N	Y
L51	44	F	USC	pass	pass	pass	pass	pass	pass	pass	pass	-80	53	35	L basal ganglia, corona radiata	59528	Broca's	N	N	N
L52	57	M	USC	pass	pass	pass	fail	pass	pass	pass	fail	-82	78	885	L frontal, temporal, parietal	240059	Broca's	Y	N	Y
L53	64	F	USC	pass	pass	pass	fail	pass	pass	pass	pass	-83	78	56	L frontal, temporal, parietal	142716	Broca's	Y	N	Y
L54	59	M	USC	pass	pass	pass	pass	pass	pass	pass	pass	-17	25	70	L frontal, parietal	116717	Broca's	Y	N	Y
L55	43	F	USC	pass	pass	pass	pass	pass	pass	pass	pass	-72	67	38	L parietal	73429	No Aphasia	Y	Y	N
Participant (Control)	Age	Gender	Site	Left Ear Audiogram (kHz)				Right Ear Audiogram (kHz)				RMR (L)	RMR (R)	ITD thresh
				0.5	1	2	4	0.5	1	2	4
S1	55	F	UCI	15	15	5	5	15	15	5	5	-40	20	17
S2	54	F	UCI	5	5	5	15	5	5	5	25	-23	29	28
S3	62	F	UCI	20	20	10	35	20	15	15	20	-32	37	57
S4	56	F	UCI	20	25	5	15	15	10	10	15	-24	30	32
S5	66	F	UCI	20	20	5	10	20	10	10	15	-17	21	21
S6	61	F	UCI	25	40	30	20	20	20	25	35	-24	36	27
S7	69	F	UCI	15	10	10	15	15	15	10	15	-37	51	41
S8	52	M	UCI	10	10	15	15	15	25	10	15	-12	19	16
S9	48	F	UCI	20	10	5	5	15	15	5	-5	-32	39	29
S10	50	M	UCI	10	10	25	20	15	10	15	15	-18	16	20
S11	59	F	UCI	15	10	5	25	15	15	10	10	-15	23	33
S12	72	F	UCI	20	15	20	40	15	10	25	40	-11	15	28
S13	70	F	UCI	5	10	10	20	5	15	15	20	-18	23	30
S14	62	M	UCI	15	30	35	30	15	30	35	25	-21	23	23
S15	65	F	UCI	25	25	40	40	35	40	40	40	-37	21	51
